# Supplementary material for: Pharmacological Inhibition of Myostatin in a Mouse Model of Typical Nemaline Myopathy Increases Muscle Size and Force
Source: Int J Mol Sci. 2023 Oct 12;24(20):15124. doi: 10.3390/ijms242015124 (PMC10606666; doi:10.3390/ijms242015124)
Supplement: Supplementary file 1 [file ijms-24-15124-s001.zip]

Archive with 1 entries (1 files):
- Supplemental Figure 2023-09-26JL.pptx
